# Supplementary material for: Clinical value of anoikis-related genes and molecular subtypes identification in bladder urothelial carcinoma and in vitro validation
Source: Front Immunol. 2023 May 18;14:1122570. doi: 10.3389/fimmu.2023.1122570 (PMC10232821; doi:10.3389/fimmu.2023.1122570)
Supplement: Supplementary Table 2 — 434 DEGs between BLCA tissue and normal bladder tissue. [file Table_2.xls]

gene	conMean	treatMean	logFC	pValue	fdr
ABL1	33.63902	13.252491205314	-1.34387209320717	4.5814447790823e-06	2.00655682729427e-05
AKT3	7.58419326315789	2.56405274251208	-1.56456978951268	4.4198610213048e-06	1.9606050171429e-05
ANGPTL2	31.9755391578947	13.0408776676329	-1.29392771737471	3.03764671105426e-05	0.000106164218386341
AR	3.06519278947368	1.45732586232367	-1.07265431273544	5.14659659023185e-06	2.19842274101262e-05
BAX	18.0403613157895	36.1526744806763	1.00287414449155	8.67023231888659e-09	8.76345886903712e-08
BCL2	3.34940326315789	1.29752836147343	-1.36813801136787	5.60703534233827e-10	1.21252139278065e-08
BCL2L1	22.8265557894737	46.435205236715	1.02450581810883	5.3223446798079e-07	2.97021170840893e-06
BCL2L2	23.9360166315789	10.6795899637681	-1.16432682606572	1.07467352786284e-06	5.46819177412563e-06
BID	5.61025126315789	14.2301441763285	1.3428129884081	8.49032192211263e-10	1.46882569252549e-08
BIN1	16.7545805263158	4.44880478309179	-1.91306586869521	1.62311001540379e-08	1.33713348888027e-07
BIRC5	4.55702509631579	19.4121526792271	2.09079589138879	8.67023231888659e-09	8.76345886903712e-08
BMF	2.68508388421053	5.46999479710145	1.02657230088481	0.00202217125193002	0.00434578418116638
BRCA2	0.319119140526316	1.24468017543478	1.96360803670204	8.86477053226298e-09	8.76345886903712e-08
BRMS1	15.5841346842105	31.4491328623188	1.01294218772362	1.53692868220862e-08	1.2970178635224e-07
BST2	88.1136842105263	193.945844541063	1.1382158704587	0.0171309929220191	0.0284967478414356
BUB1	1.71134156894737	6.66002370555556	1.96039957441003	4.73793234204701e-09	6.07157255684543e-08
CALR	192.359804210526	451.97650089372	1.23244040325885	7.49257534456704e-11	2.35675551747291e-09
CASP2	3.00889110526316	7.66634675845411	1.34930735945615	6.77979511038561e-11	2.34580910819342e-09
CASP6	6.25651389473684	14.2051217391304	1.1829802735385	5.12688844469349e-09	6.19099369595059e-08
CAV1	101.173497894737	43.5561207316425	-1.21588405656389	2.14372921265303e-05	7.8907479529569e-05
CCDC80	36.8499280526316	6.61459112270531	-2.47793791756775	3.84065796407755e-08	2.76847428243923e-07
CCN1	459.513468421053	68.6651579806763	-2.74245700911843	3.7516606760186e-11	1.85439227700348e-09
CCN2	424.040208947368	63.9882262717391	-2.72832269143607	2.4483440847671e-09	3.38850821331767e-08
CD24	102.0798462	260.737858016425	1.35290201064119	0.0121545608586665	0.0212397881671647
CDC25C	0.541221080526316	2.75027970922705	2.34528841281626	3.86909473855237e-10	8.92471186359413e-09
CDCP1	6.09685773684211	14.9954580507246	1.29838780351928	8.60499664935719e-05	0.000268227823484467
CDH3	4.59728631263158	31.884387801087	2.79399575775746	2.49090505874449e-05	9.07213842447993e-05
CDK1	2.77573871578947	15.8116229130435	2.51004177775563	5.34224172385751e-11	2.15968288513673e-09
CDKN1A	211.68087	83.0379748502415	-1.35004773171114	0.000255270020853772	0.000700979581074644
CDKN2A	0.859437035263158	15.6964051272947	4.19089842542535	0.00233583357663941	0.00492803913120266
CDKN3	2.33785284736842	8.19072959637681	1.80880784245054	6.92778024988983e-08	4.79402393292376e-07
CEMIP	0.851655364736842	3.22237362971015	1.91978213699186	0.00042842686097246	0.00111408582690288
CHEK2	2.37681506315789	4.85351366618357	1.02999990074552	1.83894188318379e-07	1.17828498441035e-06
CLU	201.516709473684	67.7115614388889	-1.57342537638255	1.50371529244955e-08	1.2970178635224e-07
CPEB2	5.44081887894737	1.91621875323671	-1.50556153607621	9.26665894925028e-09	8.90628887900166e-08
CRYAB	72.9753636842105	7.16830222652174	-3.34770612563617	1.69492887873292e-10	4.24053849312106e-09
CSPG4	16.9092900526316	5.90559471425121	-1.51766183200621	0.000218776497332399	0.000620464492434509
CXCL12	22.2138659473684	6.4461909192029	-1.78494166841604	2.0601852195423e-09	2.97010035817348e-08
CXCR4	47.4860847473684	19.6473254768116	-1.27317187342558	0.00211327996745804	0.00451354857247211
E2F1	3.82913574736842	15.3603770869565	2.00412292224527	1.84953510230211e-08	1.45440714862848e-07
ERBB2	23.0179682105263	63.2601202463768	1.45853580535638	0.00392070951253571	0.0077077584735077
ETV4	1.82376258421053	11.4529639396135	2.65073116701931	1.11813539578919e-08	9.91986787033487e-08
EZH2	1.92729932526316	7.50868055555556	1.96197876465866	1.8143347458061e-09	2.72939053064744e-08
F10	7.18450221052632	0.606053576521739	-3.56737095877435	6.60971287949072e-13	2.28696065630379e-10
FASN	15.8354877894737	49.7060988333333	1.6502615700816	1.01242444133445e-08	9.21839096583473e-08
FGF2	4.06727297894737	0.755760449637681	-2.42806089517055	1.71582482380621e-10	4.24053849312106e-09
GKN1	2.48788061157895	1.20418623224638	-1.0468587271305	0.0308091076314432	0.0475890680378542
GRHL2	7.27296259631579	15.0462402732923	1.04878797216621	9.01629844631342e-05	0.000278539219859325
HMGA1	67.7510121052632	166.382752857488	1.29619148868951	7.20716479319606e-06	2.96866549814981e-05
HMOX1	13.4397871578947	31.3213868236715	1.22063780181219	0.0228973939598481	0.0371948277469833
IFI27	19.1033178947368	88.4565256120773	2.2111453476956	0.00356293630848964	0.00716730210893846
IL6	48.1763002052632	5.19075940948309	-3.21430607739183	3.1359317591295e-08	2.41118308590846e-07
ILK	9.11717352631579	2.66607747847826	-1.77386792754263	3.59159829830471e-06	1.65692401495124e-05
ITGA3	22.3164832631579	52.0909119492754	1.2229219960173	0.00413600691696689	0.00808507566819516
ITGA5	91.9836084210526	20.5118248231884	-2.16492094815384	7.14402668039905e-06	2.96866549814981e-05
ITGA8	10.5044422105263	1.1334468955314	-3.21221085209132	2.5980139206073e-12	4.49456408265063e-10
ITGB3	1.97916800368421	0.49794748818599	-1.99082856840054	6.08763858669685e-05	0.000196852612242721
ITGB4	43.8601973684211	91.6890028770531	1.06383640416262	0.000756646536536342	0.00178095035130323
ITPRIP	13.6093605789474	6.540386952657	-1.05715138661823	3.21747148171131e-05	0.000111324513267211
KRT14	12.2185046257895	454.845226416582	5.21823607683425	1.56257709919323e-05	6.00724084800953e-05
LAMC2	7.30824405263158	53.2167557278019	2.86428384404117	5.57742315007655e-05	0.000182055510370423
LMO3	7.71268741578947	0.745218073178744	-3.37149907336005	8.67023231888659e-09	8.76345886903712e-08
LPAR1	10.3458672105263	3.91582819869565	-1.4016652044626	8.39075816251144e-10	1.46882569252549e-08
MAD2L1	1.42402835263158	5.49243964806763	1.94746924125983	3.11359457138204e-09	4.14347585268533e-08
MMP11	0.797968763157895	36.5170140113527	5.51609271843205	1.90747629110429e-11	1.64996699180521e-09
MMP13	1.12957875052632	16.6346707598575	3.88033655278152	0.000215555176738313	0.000616380918607077
MMP9	6.2122355068421	50.9576288780193	3.03611372008326	0.00315756993955985	0.0064646106454894
MSLN	0.744650733578947	8.94733438791546	3.5868221186196	0.00967292490829395	0.0172517114343799
MUC1	20.6476454210526	62.772334439372	1.60415159071252	0.0276636990655712	0.0431154949400344
MYC	95.1202915789474	35.7573109855072	-1.41151489016265	2.14372921265303e-05	7.8907479529569e-05
NGF	2.17307860526316	0.987510711328502	-1.13787205907354	6.0974448337425e-07	3.24571678842293e-06
PBK	1.99763036421053	7.2726840615942	1.86419824873216	2.01391399008945e-07	1.2443111438767e-06
PCNA	42.7350831578947	119.607789347826	1.48481851196147	9.6862364704049e-09	9.05794005070296e-08
PDK4	62.7058225263158	6.32388703082126	-3.30971590926626	8.99836675198472e-12	1.03781163206224e-09
PLAU	15.6298891263158	74.6038123985507	2.25494181252687	9.78563345973457e-06	3.93701067100949e-05
PLK1	2.25372716210526	11.7564349531401	2.38306586306268	6.16709851503343e-10	1.21396581915853e-08
PRDX4	22.8373189473684	46.3757740772947	1.02197807124119	3.2873561207306e-07	1.96107796167722e-06
PTGS2	62.5858714210526	14.7037062827536	-2.08965715654965	6.71895690671301e-07	3.52236225715561e-06
RAC3	1.48563070526316	10.7940240125604	2.86108535820104	3.7044157565905e-11	1.85439227700348e-09
RAD9A	3.30142404210526	7.83255261111111	1.24639410182502	1.07073993223875e-07	7.26423561871779e-07
RHOB	376.971147368421	99.4186906763285	-1.92286509815135	3.30459283715826e-11	1.85439227700348e-09
S100A7	46.7743547984211	277.208007145918	2.56717927198494	0.00721411669428448	0.0133480447926333
SERPINA1	2.35691708421053	17.0248311828986	2.8526675817188	0.00107997749527389	0.00239533470105619
SFRP1	20.7511238421053	3.24031623694928	-2.67898294809093	1.28021240875861e-09	2.10930234966895e-08
SIK1	4.24330251210526	1.53706454722705	-1.46500978383715	0.000723823168206968	0.00173322273893062
SKP2	3.49615747368421	13.6387611014493	1.96387052763045	9.49198968738269e-11	2.73685702652868e-09
SPHK1	3.01055133684211	8.61676084637681	1.51711792429211	0.0164451656885318	0.0274880547257585
SPP1	6.17913142105263	145.402366249517	4.55650287958622	3.41614400885697e-08	2.56953440666198e-07
TAGLN	743.642698421053	94.8292032318841	-2.97120628978868	5.42355725614813e-09	6.19099369595059e-08
TFDP1	15.9226818421053	33.4385310024155	1.07042812127006	2.1610220823013e-07	1.311778316625e-06
THBS1	197.003134736842	38.1942227628019	-2.36679224758097	2.72873145482037e-05	9.83480295174842e-05
TLN1	101.721234736842	30.7217783454106	-1.727287244602	5.10789383684802e-05	0.000168317263576135
TP63	10.5906140889474	21.2201290342512	1.00264718358033	0.0108654373559019	0.0192791862827798
TP73	0.426505398789474	1.67516811544444	1.97366997920694	0.000233772087857541	0.000647081139189673
TPM1	144.529402842105	16.7547995241546	-3.10871669276146	3.70187071923263e-07	2.17092757432964e-06
TRAF2	4.79767352631579	10.3401670169082	1.10785259551243	5.5468440628459e-09	6.19099369595059e-08
TUBB3	0.284045996842105	1.64111391261353	2.53047890649836	2.94006902201964e-06	1.39351216660109e-05
UBE2C	10.4487012621053	69.9086246915459	2.74214682181783	5.61767224457532e-11	2.15968288513673e-09
XAF1	0.938886326842105	2.2721720760628	1.27504969400406	0.0292927290680953	0.0454497051908564
ZEB1	12.7740956315789	2.18515528719807	-2.5474134431749	2.01391399008945e-07	1.2443111438767e-06
ZEB2	3.32196783684211	1.03113999391304	-1.68779789008993	1.69541727581576e-08	1.36421948240059e-07
