# Supplementary material for: Clinical value of anoikis-related genes and molecular subtypes identification in bladder urothelial carcinoma and in vitro validation
Source: Front Immunol. 2023 May 18;14:1122570. doi: 10.3389/fimmu.2023.1122570 (PMC10232821; doi:10.3389/fimmu.2023.1122570)
Supplement: Supplementary Table 3 — The results of univariate regression analysis. [file Table_3.xls]

gene	HR	HR.95L	HR.95H	pvalue
CALR	1.3849989127927	1.03133425317272	1.85994209203844	0.0303831619315254
CASP6	0.672067071179515	0.523112336345701	0.863436238799233	0.00188008223917524
CAV1	1.10943572617706	1.01886518234109	1.20805740725171	0.0168441356581347
CCDC80	1.1861014105232	1.07991242530628	1.30273207630342	0.000361752217552475
CEMIP	1.22078668910794	1.07268405730433	1.38933745696595	0.00250059728690898
CRYAB	1.15421715476639	1.05438991868208	1.26349580620252	0.0018869014083175
CSPG4	1.23455470029725	1.09687288417673	1.38951863065699	0.000478417233496088
CXCL12	1.12655877627758	1.01940839895849	1.24497176764943	0.0194431454477528
F10	1.33144463971059	1.01323437229102	1.74959010184952	0.0399452545262328
FASN	1.25101443651945	1.07083083705327	1.46151667119223	0.00476620483032625
GRHL2	0.869064335889301	0.764937071361725	0.987365952300091	0.031144157041349
HMGA1	1.19081521592295	1.00685573807776	1.40838535735107	0.0413736916871061
ILK	1.28751555528658	1.01213422460993	1.6378225978316	0.0395714599362654
ITGA3	0.905157309486935	0.824107992041966	0.994177659759797	0.0373453186148526
ITGA5	1.15139103977755	1.03594931596072	1.27969709140702	0.00891874406867927
ITPRIP	1.25834064344652	1.04609177599238	1.51365416619137	0.0147667385480888
MMP9	1.07850955174378	1.00665256207433	1.15549584536465	0.0316785031592073
MYC	1.13019936305151	1.02247949317401	1.24926769560615	0.0166220138490938
NGF	1.34840552436523	1.11449208650548	1.63141352025179	0.00210441294746962
RAC3	1.25522088369125	1.07818443761887	1.46132647799503	0.00338490537574224
RAD9A	0.603043579374484	0.473738162086618	0.767642524349343	3.99961095173057e-05
SPHK1	1.13988736819809	1.03322753927571	1.25755766545711	0.00899905073756327
TAGLN	1.08615354127841	1.00721453142025	1.17127928403507	0.0318177155891499
THBS1	1.15442974221544	1.03588463179501	1.28654098034283	0.00938481703014462
TPM1	1.20448779737287	1.06427867063074	1.36316821341572	0.00321312544893086
