# Supplementary material for: Clinical value of anoikis-related genes and molecular subtypes identification in bladder urothelial carcinoma and in vitro validation
Source: Front Immunol. 2023 May 18;14:1122570. doi: 10.3389/fimmu.2023.1122570 (PMC10232821; doi:10.3389/fimmu.2023.1122570)
Supplement: Supplementary Table 4 — The results of multivariate regression analysis. [file Table_4.xls]

id	coef
CALR	0.287995352945226
CASP6	-0.325786161730703
CCDC80	0.0983498394948286
CSPG4	0.148003454536068
FASN	0.317364154614631
HMGA1	0.169828766504817
ITGA3	-0.0789185000133512
RAC3	0.179248309658529
RAD9A	-0.441393633371072
